# Supplementary material for: Carafe enables high quality in silico spectral library generation for data-independent acquisition proteomics
Source: Nat Commun. 2025 Nov 6;16:9815. doi: 10.1038/s41467-025-64928-4 (PMC12592563; doi:10.1038/s41467-025-64928-4)
Supplement: Supplementary file 4 — Supplementary Data 2 [file 41467_2025_64928_MOESM4_ESM.xlsx]

## Sheet: data
Dataset name	Dataset ID	Species	Data file name
TripleTOF 5600, SWATH	PXD028735	Human	LFQ_TTOF5600_SWATH_Human_01-LFQ_TT5600_SWATH_Micro_120_Min_Human_01.mzML
		Human	LFQ_TTOF5600_SWATH_Human_02-LFQ_TT5600_SWATH_Micro_120_Min_Human_02.mzML
		Yeast	LFQ_TTOF5600_GP_Yeast_400_500-LFQ_TT5600_GP_4sec_cycletime_Yeast_400_500.mzML
		Yeast	LFQ_TTOF5600_GP_Yeast_500_600-LFQ_TT5600_GP_4sec_cycletime_Yeast_500_600.mzML
		Yeast	LFQ_TTOF5600_GP_Yeast_600_700-LFQ_TT5600_GP_4sec_cycletime_Yeast_600_700.mzML
		Yeast	LFQ_TTOF5600_GP_Yeast_700_800-LFQ_TT5600_GP_4sec_cycletime_Yeast_700_800.mzML
		Yeast	LFQ_TTOF5600_GP_Yeast_800_900-LFQ_TT5600_GP_4sec_cycletime_Yeast_800_900.mzML
		Yeast	LFQ_TTOF5600_GP_Yeast_900_1000-LFQ_TT5600_GP_4sec_cycletime_Yeast_900_1000.mzML
		Yeast	LFQ_TTOF5600_GP_Yeast_1000_1100-LFQ_TT5600_GP_4sec_cycletime_Yeast_1000_1100.mzML
		Yeast	LFQ_TTOF5600_GP_Yeast_1100_1200-LFQ_TT5600_GP_4sec_cycletime_Yeast_1100_1200.mzML
		Yeast	LFQ_TTOF5600_SWATH_Yeast_01-LFQ_TT5600_SWATH_Micro_120_Min_Yeast_01.mzML
		Yeast	LFQ_TTOF5600_SWATH_Yeast_02-LFQ_TT5600_SWATH_Micro_120_Min_Yeast_02.mzML
		Yeast	LFQ_TTOF5600_SWATH_Yeast_03-LFQ_TT5600_SWATH_Micro_120_Min_Yeast_03.mzML
Exploris 480, 8m/z*, metaproteome	PXD056793	Human	Dora_20240323_Neo_240_HeLa_8mz_staggered_27NCE_01.mzML
		metaproteome	Dora_20240323_Neo_269_HAB_Sample01.mzML
		metaproteome	Dora_20240323_Neo_270_HAB_Sample02.mzML
		metaproteome	Dora_20240323_Neo_271_HAB_Sample03.mzML
Exploris 480, 16 m/z, phosphoDIA	PXD056793	Human	Dora_20240323_Neo_332_Human_Phospho_16mz_unstaggered_01.mzML
		Yeast	Dora_20240323_Neo_322_Yeast_Phospho_16mz_unstaggered_01.mzML
Astral, 2 m/z	PXD056793	Human	Ast_20240130_Bo_AI_30_2mz_HeLa01.mzML
		Yeast	Ast_20240130_Bo_AI_31_2mz_Yeast01.mzML
		Yeast	Ast_20240130_Bo_AI_33_2mz_Yeast02.mzML
		Yeast	Ast_20240130_Bo_AI_36_2mz_Yeast03.mzML
		Yeast	Ast_20240130_Bo_AI_40_2mz_Yeast04.mzML
		Yeast	Ast_20240130_Bo_AI_18_YeastLib_400-525.mzML
		Yeast	Ast_20240130_Bo_AI_19_YeastLib_525-650.mzML
		Yeast	Ast_20240130_Bo_AI_20_YeastLib_650-775.mzML
		Yeast	Ast_20240130_Bo_AI_21_YeastLib_775-900.mzML
Lumos, 8 m/z*	PXD056793	Human	Loo_20240205_BoAI_07_8mz_HeLa01.mzML
		Yeast	Loo_20240205_BoAI_09_8mz_Yeast01.mzML
		Yeast	Loo_20240205_BoAI_12_8mz_Yeast02.mzML
		Yeast	Loo_20240205_BoAI_13_8mz_Yeast03.mzML
		Yeast	Loo_20240205_BoAI_39_Orbi_YeastLib_400-500.mzML
		Yeast	Loo_20240205_BoAI_40_Orbi_Yeastlib_500-600.mzML
		Yeast	Loo_20240205_BoAI_41_Orbi_YeastLib_600-700.mzML
		Yeast	Loo_20240205_BoAI_42_Orbi_YeastLib_700-800.mzML
		Yeast	Loo_20240205_BoAI_43_Orbi_YeastLib_800-900.mzML
		Yeast	Loo_20240205_BoAI_44_Orbi_YeastLib_900-1000.mzML
Lumos, 8 m/z*, reCID	PXD056793	Human	Crucios_20240320_CH_15_HeLa_CID_27NCE_01.mzML
		Yeast	Crucios_20240320_CH_17_Yeast_CID_27NCE_01.mzML
Q Exactive HF−X, 8 m/z*	PXD028735	Human	LFQ_Orbitrap_AIF_Human_01.mzML
		Yeast	LFQ_Orbitrap_AIF_Yeast_01.mzML
		Yeast	LFQ_Orbitrap_AIF_Yeast_02.mzML
		Yeast	LFQ_Orbitrap_AIF_Yeast_03.mzML
		Yeast	LFQ_Orbitrap_GP_Yeast_400_500.mzML
		Yeast	LFQ_Orbitrap_GP_Yeast_500_600.mzML
		Yeast	LFQ_Orbitrap_GP_Yeast_600_700.mzML
		Yeast	LFQ_Orbitrap_GP_Yeast_700_800.mzML
		Yeast	LFQ_Orbitrap_GP_Yeast_800_900.mzML
		Yeast	LFQ_Orbitrap_GP_Yeast_900_1000.mzML
LFQBench	PXD002952	Human/Yeast/Ecoli	HYE110_TTOF6600_64var_lgillet_I160305_001-Pedro-SampleA-64variable.mzML
		Human/Yeast/Ecoli	HYE110_TTOF6600_64var_lgillet_I160305_002-Pedro-SampleB-64variable.mzML
		Human/Yeast/Ecoli	HYE110_TTOF6600_64var_lgillet_I160305_003-Pedro-SampleA-64variable.mzML
		Human/Yeast/Ecoli	HYE110_TTOF6600_64var_lgillet_I160305_004-Pedro-SampleB-64variable.mzML
		Human/Yeast/Ecoli	HYE110_TTOF6600_64var_lgillet_I160305_005-Pedro-SampleA-64variable.mzML
		Human/Yeast/Ecoli	HYE110_TTOF6600_64var_lgillet_I160305_006-Pedro-SampleB-64variable.mzML
Astral EGF-stimulated HeLa phosphoproteome	MSV000093613	Human	20240306_NML_HeLa_15min_2Th_250ng_Control01.mzML
		Human	20240306_NML_HeLa_15min_2Th_250ng_Control02.mzML
		Human	20240306_NML_HeLa_15min_2Th_250ng_Control03.mzML
		Human	20240306_NML_HeLa_15min_2Th_250ng_EGF01.mzML
		Human	20240306_NML_HeLa_15min_2Th_250ng_EGF02.mzML
		Human	20240306_NML_HeLa_15min_2Th_250ng_EGF03.mzML
Astral yeast phosphoproteome	MSV000093613	Human	20240306_NML_HeLa_15min_2Th_250ng_EGF01.mzML
		Yeast	20240306_NML_15min_2Th_250ngYeast_10000amol_Stds01.mzML
		Yeast	20240306_NML_15min_2Th_250ngYeast_10000amol_Stds02.mzML
