# Supplementary material for: Carafe enables high quality in silico spectral library generation for data-independent acquisition proteomics
Source: Nat Commun. 2025 Nov 6;16:9815. doi: 10.1038/s41467-025-64928-4 (PMC12592563; doi:10.1038/s41467-025-64928-4)
Supplement: Supplementary file 7 — Source Data [file 41467_2025_64928_MOESM7_ESM.xlsx]

## Sheet: Figure2a
spc_dda

## Sheet: Figure2b
spc_dda

## Sheet: Figure2c
spc_dda

## Sheet: Figure2d
spc_dda

## Sheet: Figure2e
spc_dia_nomasking

## Sheet: Figure2f
spc_dia_nomasking

## Sheet: Figure2g
spc_dia_nomasking

## Sheet: Figure3-TripleTOF5600
rt

## Sheet: Figure3-Exploris480
rt

## Sheet: Figure3-Lumos
rt

[truncated: 19 more sheets: Figure3-Astral, Figure5b, Figure5c, Figure5d, Figure5e, Figure5f, Figure7b, Figure7c, Figure7d, Figure7e, Figure7hCarafe, Figure7hDIANN, SupplementaryFigure5, SupplementaryFigure6, SupplementaryFigure14, SupplementaryFigure15, SupplementaryFigure16a, SupplementaryFigure16c, SupplementaryFigure16e]
